# Supplementary material for: Mitochondrial respiration in highly aerobic canines in the non-raced state and after a 1600-km sled dog race
Source: PLoS One. 2017 Apr 26;12(4):e0174874. doi: 10.1371/journal.pone.0174874 (PMC5405936; doi:10.1371/journal.pone.0174874)
Supplement: S1 File — (XLSX) [file pone.0174874.s001.xlsx]

## Sheet: Sheet1
Suit 2
Dog	Dog Name		Flux max	Leak	CIP	(C1+C2)E	C2E	C1E	Rox				P/E	C1P/(C1+C2)E	C2E/(C1+C2)E	C1P/C2E
8		Cond	246.466	16.9063	153.558	246.466	145.507	100.96	15.9594				0.980971	0.629478	0.587943	1.08045
9		Cond	202.941	23.2765	134.233	202.941	129.144	73.7969	20.1131				0.965905	0.663804	0.63615	1.04386
10		Cond	315.433	25.0662	243.92	311.988	152.366	159.622	18.2561				0.925313	0.829606	0.494817	1.67944
11		Cond	278.023	30.2788	254.543	275.102	143.927	131.175	28.2323				0.949147	0.934295	0.527703	1.77261
12		Cond	239.282	17.4989	195.292	238.612	115.284	123.328	23.2439				0.945615	0.846504	0.463937	1.89079
13		Cond	250.607	32.7381	218.34	249.332	103.087	146.245	23.1169				0.896813	0.882886	0.415127	2.14393
103	Shaun White	Uncond	186.425	23.29	123.788	186.425	75.8267	110.598	22.9281				0.730037	0.667887	0.422074	1.65648
104	Rock	Uncond	229.999	21.2366	160.734	229.999	102.76	127.238	24.018				0.801966	0.677783	0.447261	1.53062
105	Kikkan	Uncond	211.207	24.0814	156.071	211.207	85.9938	125.213	28.3038				0.844099	0.746144	0.411297	1.84102
106	Peach	Uncond	226.456	22.6564	172.666	226.456	94.206	132.25	25.2849				0.828002	0.760745	0.425862	1.81859
107	Rachel	Uncond	167.922	26.5773	122.492	167.922	76.6197	91.3028	18.4605				0.815117	0.729418	0.456316	1.59888
			Flux max	Leak	CIP	(C1+C2)E	C2E	C1E	Rox				P/E	C1P/(C1+C2)E	C2E/(C1+C2)E	C1P/C2E
Mean		Unconditioned	204.402	23.5683	147.15	204.402	87.0813	117.321	23.7991				0.803844	0.716395	0.432562	1.68912
Mean		Conditioned	255.459	24.2941	199.981	254.074	131.552	122.521	21.4869				0.943961	0.797762	0.520946	1.60185
SD			26.6544	1.97886	22.7432	26.6544	11.5531	16.6258	3.59887				0.0441085	0.041429	0.0186238	0.136168
SD			38.027	6.47308	48.4657	36.6887	19.2968	31.1571	4.33874				0.0298382	0.122916	0.0811621	0.446257
T-test			0.0163722	0.407992	0.0264781	0.0165111	0.000742997	0.373104	0.183885				7.25196e-05	0.0968975	0.0211777	0.342869
Suit 1
Dog			Flux max	Leak	FP	(F+C1)P	(F+C1+C2)P	(F+C1+C2)E	(F+C2)E	C1E	Rox		P/E	FP/(F+C1+C2)E	(F+C1)P/(F+C1+C2)E	(F+C2)E/(F+C1+C2)E	(F+C1)P/(F+C2)E
8		Cond	228.811	10.472	46.3339	83.7681	218.413	228.811	136.535	92.2755	16.2244		0.954559	0.202499	0.387889	0.596717	0.650038
9		Cond	233.37	10.0264	33.3617	45.9838	229.275	233.37	182.566	50.8035	16.2747		0.982455	0.142956	0.252701	0.782305	0.323022
10		Cond	289.152	22.4996	78.4882	192.568	272.431	288.106	129.494	158.612	21.0074		0.955127	0.277364	0.740185	0.444699	1.71354
11		Cond	283.763	21.976	83.2448	226.533	273.522	282.243	140.771	141.472	24.8874		0.979447	0.303768	0.82737	0.500883	1.65667
12		Cond	237.262	6.7389	55.762	164.833	228.039	237.262	96.022	141.24	22.845		0.961147	0.233886	0.760411	0.405352	1.87508
13		Cond	254.352	11.0575	59.0968	187.547	250.119	250.358	102.776	147.582	26.4473		1.00074	0.235442	0.787276	0.410103	1.91998
103	Shaun White	Uncond	212.455	23.0179	79.0294	149.98	191.901	212.455	99.6665	112.788	23.2695		0.914495	0.385847	0.752262	0.469504	1.60113
104	Rock	Uncond	211.675	21.1216	75.4369	135.524	192.192	211.675	75.9937	135.682	18.2459		0.913307	0.366288	0.679924	0.369752	1.85715
105	Kikkan	Uncond	280.69	23.4084	90.3562	186.818	255.867	280.69	128.099	152.592	22.3764		0.909112	0.326593	0.7298	0.459704	1.62923
106	Peach	Uncond	307.407	26.8408	87.9935	187.33	265.635	307.407	126.004	181.403	27.1102		0.847217	0.292813	0.653497	0.409017	1.6042
107	Rachel	Uncond	278.8	26.3546	83.8608	182.1	278.8	257.956	115.039	142.917	19.8059		SUIT 1'!AB89	0.329733	0.752763	0.431996	1.77042
			Flux max	Leak	FP	(F+C1)P	(F+C1+C2)P	(F+C1+C2)E	(F+C2)E	C1E	Rox		P/E	FP/(F+C1+C2)E	(F+C1)P/(F+C1+C2)E	(F+C2)E/(F+C1+C2)E	(F+C1)P/(F+C2)E
Mean	Unconditioned		258.205	24.1487	83.3354	168.35	236.879	254.037	108.96	145.076	22.1616		0.896033	0.340255	0.713649	0.427995	1.69243
Mean	Conditioned		254.451	13.7951	59.3812	150.205	245.3	253.358	131.361	121.998	21.281		0.972245	0.232653	0.625972	0.523343	1.35639
SD			43.6137	2.40331	6.16837	24.0073	41.7275	42.1238	21.6038	25.0575	3.41484		0.0326258	0.036416	0.0448258	0.0403015	0.115465
SD			26.3083	6.71157	18.9472	70.007	23.8051	25.7371	31.0056	41.7054	4.30928		0.018422	0.0566048	0.242369	0.145519	0.688647
T-test			0.431799	0.0049582	0.0124094	0.298173	0.341646	0.487221	0.103688	0.154114	0.360196		0.000699393	0.00265641	0.224708	0.0961943	0.156403
SUIT 1 vs SUIT 2
Unconditioned			MaxFlux	C1E	Rox	P/E
	SUIT1	Mean	204.402	117.321	23.7991	0.803844
		SD	26.6544	16.6258	3.59887	0.0441085
	SUIT2	Mean	258.205	145.076	22.1616	0.896033
		SD	43.6137	25.0575	3.41484	0.0326258
		T-test	0.0379601	0.0259794	0.199532	0.0370478
Conditioned			MaxFlux	C1E	Rox	P/E
	SUIT1	Mean	255.459	122.521	21.4869	0.943961
		SD	38.027	31.1571	4.33874	0.0298382
	SUIT2	Mean	254.451	121.998	21.281	0.972245
		SD	26.3083	41.7054	4.30928	0.018422
		T-test	0.452999	0.466167	0.436219	0.0818853
